# Supplementary material for: DNA hypermethylation: A novel mechanism of CREG gene suppression and atherosclerogenic endothelial dysfunction
Source: Redox Biol. 2020 Jan 31;32:101444. doi: 10.1016/j.redox.2020.101444 (PMC7264464; doi:10.1016/j.redox.2020.101444)
Supplement: Multimedia component 1 [file mmc1.xml]

<?xml version="1.0" encoding="UTF-8" standalone="no"?><data:data><datasets><author>yanch1029@163.com</author><type>0</type><dataset><value>1</value><reason>Data will be made available on request</reason><comments/></dataset></datasets></data:data>
